# Supplementary material for: Development and Validation of an Anoikis-Related Machine Learning Signature for Prognosis and Brain Metastasis-Associated Classification in Lung Adenocarcinoma
Source: Cancers (Basel). 2026 Jun 17;18(12):1969. doi: 10.3390/cancers18121969 (PMC13296844; doi:10.3390/cancers18121969)
Supplement: Supplementary file 1 [file cancers-18-01969-s001.zip]

Archive with 2 entries (2 files):
- cancers-4356783-original-images.zip
- Supplementary Table.final.xlsx
