# Supplementary material for: Development and Validation of an Anoikis-Related Machine Learning Signature for Prognosis and Brain Metastasis-Associated Classification in Lung Adenocarcinoma
Source: Cancers (Basel). 2026 Jun 17;18(12):1969. doi: 10.3390/cancers18121969 (PMC13296844; doi:10.3390/cancers18121969)
Supplement: Supplementary file 1 [file cancers-18-01969-s001.zip › Supplementary Table.final.xlsx]

## Sheet: Contents
Supplementary Table	Title
Table S1	Sample information for primary and brain-metastatic LUAD single-cell RNA-seq datasets
Table S2	Sample information and survival outcomes for prognostic cohorts
Table S3	Sample information for primary versus brain-metastatic LUAD classification cohorts
Table S4	Workflow and model settings for LLM-assisted cell annotation
Table S5	Benchmarking performance of LLM-assisted and reference-based cell annotation methods
Table S6	Confusion matrix for LLM-assisted cell annotation
Table S7	Curated anoikis-related gene set used for scoring and candidate gene screening
Table S8	Performance matrix of 101 machine-learning algorithm combinations
Table S9	Primer sequences used for qRT-PCR analysis

## Sheet: Table S1
Supplementary Table S1. Sample information for primary and brain-metastatic LUAD single-cell RNA-seq datasets
Dataset	Data type	Sample ID	Group
GSE131907	scRNA-seq	GSM3827125	Primary
GSE131907	scRNA-seq	GSM3827126	Primary
GSE131907	scRNA-seq	GSM3827127	Primary
GSE131907	scRNA-seq	GSM3827128	Primary
GSE131907	scRNA-seq	GSM3827132	Primary
GSE131907	scRNA-seq	GSM3827133	Primary
GSE131907	scRNA-seq	GSM3827162	Brain-metastatic
GSE131907	scRNA-seq	GSM3827163	Brain-metastatic
GSE131907	scRNA-seq	GSM3827164	Brain-metastatic
GSE131907	scRNA-seq	GSM3827166	Brain-metastatic
GSE131907	scRNA-seq	GSM3827167	Brain-metastatic
GSE131907	scRNA-seq	GSM3827168	Brain-metastatic
GSE131907	scRNA-seq	GSM3827170	Brain-metastatic
GSE131907	scRNA-seq	GSM3827171	Brain-metastatic
GSE148071	scRNA-seq	GSM4453583	Primary
GSE148071	scRNA-seq	GSM4453588	Primary
GSE148071	scRNA-seq	GSM4453617	Primary
GSE148071	scRNA-seq	GSM4453584	Primary
GSE148071	scRNA-seq	GSM4453599	Primary

## Sheet: Table S2
Supplementary Table S2. Sample information and survival outcomes for prognostic cohorts
Dataset	Sample	OS.time	OS
TCGA	TCGA-05-4249-01A	4.1726	0
TCGA	TCGA-05-4250-01A	0.331507	1
TCGA	TCGA-05-4382-01A	1.66301	0
TCGA	TCGA-05-4384-01A	1.16712	0
TCGA	TCGA-05-4389-01A	3.75068	0
TCGA	TCGA-05-4390-01A	3.08493	0
TCGA	TCGA-05-4396-01A	0.830137	1
TCGA	TCGA-05-4397-01A	2.00274	1
TCGA	TCGA-05-4398-01A	3.92055	0
TCGA	TCGA-05-4402-01A	0.668493	1
TCGA	TCGA-05-4403-01A	1.58356	0
TCGA	TCGA-05-4405-01A	1.67123	0
TCGA	TCGA-05-4415-01A	0.249315	1
TCGA	TCGA-05-4417-01A	1.24658	0
TCGA	TCGA-05-4418-01A	0.750685	1
TCGA	TCGA-05-4420-01A	2.49863	0
TCGA	TCGA-05-4422-01A	1	0
TCGA	TCGA-05-4424-01A	2.50137	0
TCGA	TCGA-05-4425-01A	1.83288	0
TCGA	TCGA-05-4426-01A	2.16712	0
TCGA	TCGA-05-4427-01A	2.16712	0
TCGA	TCGA-05-4430-01A	2.08493	0
TCGA	TCGA-05-4432-01A	2.08493	0
TCGA	TCGA-05-4433-01A	2	0
TCGA	TCGA-05-4434-01A	1.25205	1
TCGA	TCGA-05-5420-01A	1.25205	0
TCGA	TCGA-05-5423-01A	0.413699	0
TCGA	TCGA-05-5425-01A	2.41644	0
TCGA	TCGA-05-5428-01A	1.83562	0
TCGA	TCGA-05-5429-01A	0.753425	1
TCGA	TCGA-05-5715-01A	0.169863	0
TCGA	TCGA-35-3615-01A	0.0383562	0
TCGA	TCGA-35-4122-01A	0.616438	0
TCGA	TCGA-35-4123-01A	0.49863	0
TCGA	TCGA-35-5375-01A	0.723288	0
TCGA	TCGA-38-4625-01A	8.14521	0
TCGA	TCGA-38-4626-01A	10.0658	0
TCGA	TCGA-38-4627-01A	3.14247	1
TCGA	TCGA-38-4628-01A	4.08767	1
TCGA	TCGA-38-4629-01A	2.36712	1
TCGA	TCGA-38-4630-01A	2.93973	1
TCGA	TCGA-38-4631-01A	0.969863	1
TCGA	TCGA-38-4632-01A	3.71781	1
TCGA	TCGA-38-6178-01A	1.2274	0
TCGA	TCGA-38-7271-01A	2.19178	1
TCGA	TCGA-38-A44F-01A	0.364384	0
TCGA	TCGA-44-2655-01A	3.6274	0
TCGA	TCGA-44-2656-01A	3.91507	0
TCGA	TCGA-44-2656-01B	3.91507	0
TCGA	TCGA-44-2657-01A	3.70137	0
TCGA	TCGA-44-2659-01A	3.74521	0
TCGA	TCGA-44-2661-01A	3.17534	0
TCGA	TCGA-44-2662-01A	3.50685	0
TCGA	TCGA-44-2662-01B	3.50685	0
TCGA	TCGA-44-2665-01A	3.56438	0
TCGA	TCGA-44-2665-01B	3.56438	0
TCGA	TCGA-44-2666-01A	0.265753	1
TCGA	TCGA-44-2666-01B	0.265753	1
TCGA	TCGA-44-2668-01A	2.08493	1
TCGA	TCGA-44-2668-01B	2.08493	1
TCGA	TCGA-44-3396-01A	3.09589	0
TCGA	TCGA-44-3398-01A	3.1863	0
TCGA	TCGA-44-3917-01A	3.2411	0
TCGA	TCGA-44-3917-01B	3.2411	0
TCGA	TCGA-44-3918-01A	2.83836	0
TCGA	TCGA-44-3918-01B	2.83836	0
TCGA	TCGA-44-3919-01A	2.81096	1
TCGA	TCGA-44-4112-01A	2.2137	1
TCGA	TCGA-44-4112-01B	2.2137	1
TCGA	TCGA-44-5643-01A	2.77534	0
TCGA	TCGA-44-5644-01A	2.36438	0
TCGA	TCGA-44-5645-01A	2.33425	0
TCGA	TCGA-44-5645-01B	2.33425	0
TCGA	TCGA-44-6145-01A	1.63014	0
TCGA	TCGA-44-6146-01A	1.99452	0
TCGA	TCGA-44-6146-01B	1.99452	0
TCGA	TCGA-44-6147-01A	2.31507	0
TCGA	TCGA-44-6147-01B	2.31507	0
TCGA	TCGA-44-6148-01A	1.92877	0
TCGA	TCGA-44-6774-01A	1.80274	0
TCGA	TCGA-44-6775-01A	1.93151	0
TCGA	TCGA-44-6775-01C	1.93151	0
TCGA	TCGA-44-6776-01A	7.16712	0
TCGA	TCGA-44-6777-01A	2.70411	1
TCGA	TCGA-44-6778-01A	5.10685	0
TCGA	TCGA-44-6779-01A	1.36986	1
TCGA	TCGA-44-7659-01A	1.89315	0
TCGA	TCGA-44-7660-01A	1.62192	0
TCGA	TCGA-44-7661-01A	1.52603	1
TCGA	TCGA-44-7662-01A	0.59726	0
TCGA	TCGA-44-7667-01A	3.00548	0
TCGA	TCGA-44-7669-01A	1.5726	1
TCGA	TCGA-44-7670-01A	2.41644	0
TCGA	TCGA-44-7671-01A	2.43562	0
TCGA	TCGA-44-7672-01A	1.96986	0
TCGA	TCGA-44-8117-01A	1.05479	0
TCGA	TCGA-44-8119-01A	0.780822	0
TCGA	TCGA-44-8120-01A	0.712329	0
TCGA	TCGA-44-A479-01A	1.33151	0
TCGA	TCGA-44-A47A-01A	1.27671	0
TCGA	TCGA-44-A47B-01A	0.786301	0
TCGA	TCGA-44-A47G-01A	0.961644	0
TCGA	TCGA-44-A4SS-01A	1.13699	0
TCGA	TCGA-44-A4SU-01A	1.12055	1
TCGA	TCGA-49-4486-01A	6.35068	1
TCGA	TCGA-49-4487-01A	2.34247	1
TCGA	TCGA-49-4488-01A	2.38082	1
TCGA	TCGA-49-4490-01A	1.05479	1
TCGA	TCGA-49-4494-01A	2.96164	1
TCGA	TCGA-49-4501-01A	3.89315	1
TCGA	TCGA-49-4505-01A	1.1726	1
TCGA	TCGA-49-4506-01A	2.73699	1
TCGA	TCGA-49-4507-01A	0.734247	1
TCGA	TCGA-49-4510-01A	2.45479	1
TCGA	TCGA-49-4512-01A	2.47945	1
TCGA	TCGA-49-4514-01A	4.65753	0
TCGA	TCGA-49-6742-01A	1.33699	1
TCGA	TCGA-49-6743-01A	4.4411	0
TCGA	TCGA-49-6744-01A	4.61096	0
TCGA	TCGA-49-6745-01A	1.43014	0
TCGA	TCGA-49-6761-01A	0.969863	0
TCGA	TCGA-49-6767-01A	1.85479	0
TCGA	TCGA-49-AAQV-01A	1.85479	1
TCGA	TCGA-49-AAR0-01A	13.0548	0
TCGA	TCGA-49-AAR2-01A	6.09315	0
TCGA	TCGA-49-AAR3-01A	5.1863	0
TCGA	TCGA-49-AAR4-01A	2.40822	1
TCGA	TCGA-49-AAR9-01A	0.712329	1
TCGA	TCGA-49-AARE-01A	3.36712	1
TCGA	TCGA-49-AARN-01A	3.10959	1
TCGA	TCGA-49-AARO-01A	10.2986	0
TCGA	TCGA-49-AARQ-01A	18.4438	0
TCGA	TCGA-49-AARR-01A	13.6767	0
TCGA	TCGA-4B-A93V-01A	0.821918	1
TCGA	TCGA-50-5044-01A	1.70959	1
TCGA	TCGA-50-5045-01A	5.95616	1
TCGA	TCGA-50-5049-01A	8.47671	0
TCGA	TCGA-50-5051-01A	1.30959	1
TCGA	TCGA-50-5055-01A	5.0137	1
TCGA	TCGA-50-5066-01A	3.95068	0
TCGA	TCGA-50-5066-02A	3.95068	0
TCGA	TCGA-50-5068-01A	4.10685	1
TCGA	TCGA-50-5072-01A	0.684932	1
TCGA	TCGA-50-5930-01A	0.772603	1
TCGA	TCGA-50-5931-01A	1.18904	1
TCGA	TCGA-50-5932-01A	3.38356	1
TCGA	TCGA-50-5933-01A	6.55616	1
TCGA	TCGA-50-5935-01A	1.78904	1
TCGA	TCGA-50-5936-01A	0.70411	1
TCGA	TCGA-50-5939-01A	1.26027	1
TCGA	TCGA-50-5941-01A	4.03836	0
TCGA	TCGA-50-5942-01A	5.06027	0
TCGA	TCGA-50-5944-01A	4.79452	0
TCGA	TCGA-50-5946-01A	4.43014	0
TCGA	TCGA-50-5946-02A	4.43014	0
TCGA	TCGA-50-6590-01A	3.52877	1
TCGA	TCGA-50-6591-01A	0.326027	1
TCGA	TCGA-50-6592-01A	2.12877	1
TCGA	TCGA-50-6593-01A	0.920548	1
TCGA	TCGA-50-6594-01A	1.0137	1
TCGA	TCGA-50-6595-01A	0.517808	1
TCGA	TCGA-50-6597-01A	3.47397	1
TCGA	TCGA-50-6673-01A	0.060274	1
TCGA	TCGA-50-7109-01A	0.843836	1
TCGA	TCGA-50-8457-01A	3.08219	0
TCGA	TCGA-50-8459-01A	3.06575	0
TCGA	TCGA-50-8460-01A	2.27123	0
TCGA	TCGA-53-7624-01A	2.85753	1
TCGA	TCGA-53-7626-01A	2.54521	1
TCGA	TCGA-53-7813-01A	1.16164	0
TCGA	TCGA-53-A4EZ-01A	2.93425	0
TCGA	TCGA-55-1592-01A	1.92055	1
TCGA	TCGA-55-1594-01A	3.2274	0
TCGA	TCGA-55-1595-01A	4.05205	0
TCGA	TCGA-55-1596-01A	5.65753	0
TCGA	TCGA-55-5899-01A	2.54795	0
TCGA	TCGA-55-6543-01A	1.19178	0
TCGA	TCGA-55-6642-01A	6.70959	0
TCGA	TCGA-55-6712-01A	0.468493	1
TCGA	TCGA-55-6968-01A	3.54247	1
TCGA	TCGA-55-6969-01A	3.39452	0
TCGA	TCGA-55-6970-01A	1.27123	1
TCGA	TCGA-55-6971-01A	3.83562	0
TCGA	TCGA-55-6972-01A	4.47123	1
TCGA	TCGA-55-6975-01A	0.323288	1
TCGA	TCGA-55-6978-01A	0.482192	1
TCGA	TCGA-55-6979-01A	0.649315	1
TCGA	TCGA-55-6980-01A	5.77808	0
TCGA	TCGA-55-6981-01A	3.77808	1
TCGA	TCGA-55-6982-01A	2.72603	1
TCGA	TCGA-55-6983-01A	7.73425	0
TCGA	TCGA-55-6984-01A	2.08219	1
TCGA	TCGA-55-6985-01A	3.37808	0
TCGA	TCGA-55-6986-01A	8.93425	0
TCGA	TCGA-55-6987-01A	5.85479	0
TCGA	TCGA-55-7227-01A	2.60822	1
TCGA	TCGA-55-7281-01A	2.38904	0
TCGA	TCGA-55-7283-01A	1.66849	0
TCGA	TCGA-55-7284-01B	0.665753	1
TCGA	TCGA-55-7570-01A	2.25753	0
TCGA	TCGA-55-7573-01A	1.33425	0
TCGA	TCGA-55-7574-01A	2.72603	1
TCGA	TCGA-55-7576-01A	1.83562	0
TCGA	TCGA-55-7724-01A	1.93151	0
TCGA	TCGA-55-7725-01A	1.21096	0
TCGA	TCGA-55-7726-01A	1.7863	0
TCGA	TCGA-55-7727-01A	0.326027	0
TCGA	TCGA-55-7728-01A	1.92877	0
TCGA	TCGA-55-7815-01A	2.11781	0
TCGA	TCGA-55-7816-01A	1.28219	1
TCGA	TCGA-55-7903-01A	1.55342	0
TCGA	TCGA-55-7907-01A	0.939726	1
TCGA	TCGA-55-7910-01A	2.84932	0
TCGA	TCGA-55-7911-01A	1.47123	0
TCGA	TCGA-55-7913-01B	1.53699	1
TCGA	TCGA-55-7914-01A	0.512329	1
TCGA	TCGA-55-7994-01A	1.65205	0
TCGA	TCGA-55-7995-01A	2.43562	0
TCGA	TCGA-55-8085-01A	2.47671	0
TCGA	TCGA-55-8087-01A	1.26575	0
TCGA	TCGA-55-8089-01A	1.92329	1
TCGA	TCGA-55-8090-01A	1.63836	1
TCGA	TCGA-55-8091-01A	1.64384	0
TCGA	TCGA-55-8092-01A	0.421918	1
TCGA	TCGA-55-8094-01A	1.48219	0
TCGA	TCGA-55-8096-01A	1.96986	1
TCGA	TCGA-55-8097-01A	1.30411	0
TCGA	TCGA-55-8203-01A	1.49863	0
TCGA	TCGA-55-8204-01A	1.41096	0
TCGA	TCGA-55-8205-01A	1.6411	0
TCGA	TCGA-55-8206-01A	2.43288	0
TCGA	TCGA-55-8207-01A	2.67671	0
TCGA	TCGA-55-8208-01A	1.84658	0
TCGA	TCGA-55-8299-01A	1.28493	1
TCGA	TCGA-55-8301-01A	1.46301	0
TCGA	TCGA-55-8302-01A	1.30959	0
TCGA	TCGA-55-8505-01A	1.20548	0
TCGA	TCGA-55-8506-01A	0.030137	0
TCGA	TCGA-55-8507-01A	1.14521	0
TCGA	TCGA-55-8508-01A	1.69041	0
TCGA	TCGA-55-8510-01A	1.47671	0
TCGA	TCGA-55-8511-01A	1.51233	0
TCGA	TCGA-55-8512-01A	1.66301	1
TCGA	TCGA-55-8513-01A	2.16712	0
TCGA	TCGA-55-8514-01A	1.42466	0
TCGA	TCGA-55-8614-01A	1.46849	0
TCGA	TCGA-55-8615-01A	1.22192	0
TCGA	TCGA-55-8616-01A	0.131507	0
TCGA	TCGA-55-8619-01A	1.13973	0
TCGA	TCGA-55-8620-01A	1.0274	1
TCGA	TCGA-55-8621-01A	1.41096	0
TCGA	TCGA-55-A48X-01A	1.88767	0
TCGA	TCGA-55-A48Y-01A	1.72603	0
TCGA	TCGA-55-A48Z-01A	1.78356	0
TCGA	TCGA-55-A490-01A	0.271233	1
TCGA	TCGA-55-A491-01A	1.71507	0
TCGA	TCGA-55-A492-01A	1.63288	0
TCGA	TCGA-55-A493-01A	0.0767123	0
TCGA	TCGA-55-A494-01A	1.31781	0
TCGA	TCGA-55-A4DF-01A	1.20548	1
TCGA	TCGA-55-A4DG-01A	1.66575	0
TCGA	TCGA-55-A57B-01A	1.49589	0
TCGA	TCGA-62-8394-01A	0.380822	1
TCGA	TCGA-62-8395-01A	3.33151	0
TCGA	TCGA-62-8397-01A	3.53151	0
TCGA	TCGA-62-8398-01A	1.21644	1
TCGA	TCGA-62-8399-01A	7.3863	0
TCGA	TCGA-62-8402-01A	4.10411	1
TCGA	TCGA-62-A46O-01A	3.98356	1
TCGA	TCGA-62-A46P-01A	1.6274	1
TCGA	TCGA-62-A46R-01A	4.72603	1
TCGA	TCGA-62-A46S-01A	4.52877	1
TCGA	TCGA-62-A46U-01A	5.66301	0
TCGA	TCGA-62-A46V-01A	6.02466	0
TCGA	TCGA-62-A46Y-01A	1.13425	1
TCGA	TCGA-62-A470-01A	3.27123	1
TCGA	TCGA-62-A471-01A	3.4137	0
TCGA	TCGA-62-A472-01A	2.49315	0
TCGA	TCGA-64-1676-01A	4.73425	0
TCGA	TCGA-64-1677-01A	1.72055	1
TCGA	TCGA-64-1678-01A	3.25753	0
TCGA	TCGA-64-1679-01A	6.81644	0
TCGA	TCGA-64-1680-01A	3.08493	0
TCGA	TCGA-64-1681-01A	3.19726	1
TCGA	TCGA-64-5774-01A	7.33151	0
TCGA	TCGA-64-5775-01A	0.169863	1
TCGA	TCGA-64-5778-01A	3.57534	0
TCGA	TCGA-64-5779-01A	2.36712	0
TCGA	TCGA-64-5781-01A	4.27123	0
TCGA	TCGA-64-5815-01A	2.3726	0
TCGA	TCGA-67-3770-01A	1.67123	0
TCGA	TCGA-67-3771-01A	1.67123	0
TCGA	TCGA-67-3772-01A	1.56986	0
TCGA	TCGA-67-3773-01A	1.16986	0
TCGA	TCGA-67-3774-01A	1.05479	0
TCGA	TCGA-67-4679-01B	1.2274	0
TCGA	TCGA-67-6215-01A	0.476712	0
TCGA	TCGA-67-6216-01A	0.386301	0
TCGA	TCGA-67-6217-01A	1.15616	0
TCGA	TCGA-69-7760-01A	0.553425	0
TCGA	TCGA-69-7761-01A	0.509589	0
TCGA	TCGA-69-7763-01A	1.89041	0
TCGA	TCGA-69-7764-01A	1.13425	0
TCGA	TCGA-69-7765-01A	0.452055	0
TCGA	TCGA-69-7973-01A	0.630137	0
TCGA	TCGA-69-7974-01A	0.50411	0
TCGA	TCGA-69-7978-01A	0.367123	0
TCGA	TCGA-69-7979-01A	1.11781	0
TCGA	TCGA-69-7980-01A	1.12603	0
TCGA	TCGA-69-8253-01A	1.16712	0
TCGA	TCGA-69-8254-01A	1.12055	0
TCGA	TCGA-69-8255-01A	0.353425	0
TCGA	TCGA-69-8453-01A	2.2274	0
TCGA	TCGA-69-A59K-01A	1.61918	0
TCGA	TCGA-71-6725-01A	0.70137	0
TCGA	TCGA-71-8520-01A	0.575342	1
TCGA	TCGA-73-4658-01A	4.38356	1
TCGA	TCGA-73-4659-01A	1.94795	1
TCGA	TCGA-73-4662-01A	6.89041	0
TCGA	TCGA-73-4666-01A	2.19178	0
TCGA	TCGA-73-4668-01A	1.27945	0
TCGA	TCGA-73-4670-01A	0.358904	0
TCGA	TCGA-73-4675-01A	2.52603	1
TCGA	TCGA-73-4676-01A	0.769863	1
TCGA	TCGA-73-4677-01A	0.10411	1
TCGA	TCGA-73-7498-01A	3.25753	0
TCGA	TCGA-73-7499-01A	4.19452	1
TCGA	TCGA-73-A9RS-01A	0.931507	1
TCGA	TCGA-75-5125-01A	5.55342	1
TCGA	TCGA-75-5146-01A	6.48767	0
TCGA	TCGA-75-5147-01A	3.65205	0
TCGA	TCGA-75-6206-01A	7.09589	0
TCGA	TCGA-75-6212-01A	4.15342	1
TCGA	TCGA-75-6214-01A	3.05479	1
TCGA	TCGA-75-7025-01A	9.05479	0
TCGA	TCGA-75-7027-01A	8.38082	0
TCGA	TCGA-78-7143-01A	13.5918	1
TCGA	TCGA-78-7145-01A	2.26301	1
TCGA	TCGA-78-7146-01A	0.473973	1
TCGA	TCGA-78-7147-01A	1.60548	1
TCGA	TCGA-78-7148-01A	1.71507	1
TCGA	TCGA-78-7149-01A	10.7945	0
TCGA	TCGA-78-7150-01A	1.82466	1
TCGA	TCGA-78-7152-01A	3.32877	1
TCGA	TCGA-78-7153-01A	9.9589	0
TCGA	TCGA-78-7154-01A	1.62466	1
TCGA	TCGA-78-7155-01A	3.20822	1
TCGA	TCGA-78-7156-01A	2.67397	1
TCGA	TCGA-78-7158-01A	0.490411	1
TCGA	TCGA-78-7159-01A	5.40822	0
TCGA	TCGA-78-7160-01A	1.90959	1
TCGA	TCGA-78-7161-01A	0.79726	1
TCGA	TCGA-78-7162-01A	8.68219	1
TCGA	TCGA-78-7163-01A	19.8575	0
TCGA	TCGA-78-7166-01A	0.706849	1
TCGA	TCGA-78-7167-01A	7.34521	1
TCGA	TCGA-78-7220-01A	2.21096	1
TCGA	TCGA-78-7535-01A	2.6	1
TCGA	TCGA-78-7536-01A	0.668493	1
TCGA	TCGA-78-7537-01A	4.44384	1
TCGA	TCGA-78-7539-01A	2.16712	0
TCGA	TCGA-78-7540-01A	3.27945	1
TCGA	TCGA-78-7542-01A	0.879452	1
TCGA	TCGA-78-7633-01A	4.1863	1
TCGA	TCGA-78-8640-01A	19.3479	0
TCGA	TCGA-78-8648-01A	3.31233	1
TCGA	TCGA-78-8655-01A	6.46575	0
TCGA	TCGA-78-8660-01A	0.879452	1
TCGA	TCGA-78-8662-01A	9.20822	1
TCGA	TCGA-80-5608-01A	7.7589	0
TCGA	TCGA-80-5611-01A	7.10959	0
TCGA	TCGA-83-5908-01A	2.25753	0
TCGA	TCGA-86-6562-01A	1.03014	1
TCGA	TCGA-86-6851-01A	0.490411	0
TCGA	TCGA-86-7701-01A	2.59452	0
TCGA	TCGA-86-7711-01A	2.86575	1
TCGA	TCGA-86-7713-01A	3.16986	0
TCGA	TCGA-86-7714-01A	1.71233	1
TCGA	TCGA-86-7953-01A	2.73151	0
TCGA	TCGA-86-7954-01A	1.65753	0
TCGA	TCGA-86-7955-01A	2.93699	0
TCGA	TCGA-86-8054-01A	3.14521	0
TCGA	TCGA-86-8055-01A	0.339726	1
TCGA	TCGA-86-8056-01A	0.380822	0
TCGA	TCGA-86-8073-01A	2.0274	0
TCGA	TCGA-86-8074-01A	0.0657534	0
TCGA	TCGA-86-8075-01A	1.90137	1
TCGA	TCGA-86-8076-01A	2.72055	0
TCGA	TCGA-86-8278-01A	2.5863	0
TCGA	TCGA-86-8279-01A	2.6	0
TCGA	TCGA-86-8280-01A	1.92055	0
TCGA	TCGA-86-8358-01A	1.78904	0
TCGA	TCGA-86-8359-01A	1.21644	1
TCGA	TCGA-86-8585-01A	0.967123	0
TCGA	TCGA-86-8668-01A	1.1589	0
TCGA	TCGA-86-8669-01A	2.56986	0
TCGA	TCGA-86-8671-01A	2.29863	0
TCGA	TCGA-86-8672-01A	0.0520548	1
TCGA	TCGA-86-8673-01A	2.36164	0
TCGA	TCGA-86-8674-01A	2.20822	0
TCGA	TCGA-86-A456-01A	2.45479	0
TCGA	TCGA-86-A4D0-01A	0.317808	1
TCGA	TCGA-86-A4JF-01A	2.01918	1
TCGA	TCGA-86-A4P7-01A	1.13699	0
TCGA	TCGA-86-A4P8-01A	2.20548	0
TCGA	TCGA-91-6828-01A	0.884932	0
TCGA	TCGA-91-6829-01A	3.44658	1
TCGA	TCGA-91-6830-01A	0.164384	0
TCGA	TCGA-91-6831-01A	0.849315	0
TCGA	TCGA-91-6835-01A	0.216438	0
TCGA	TCGA-91-6836-01A	1.14247	0
TCGA	TCGA-91-6840-01A	1.01918	0
TCGA	TCGA-91-6847-01A	2.30685	0
TCGA	TCGA-91-6848-01A	0.613699	0
TCGA	TCGA-91-6849-01A	0.0958904	0
TCGA	TCGA-91-7771-01A	1.34795	0
TCGA	TCGA-91-8496-01A	1.38356	0
TCGA	TCGA-91-8497-01A	1.18904	1
TCGA	TCGA-91-8499-01A	0.0986301	0
TCGA	TCGA-91-A4BC-01A	0.120548	0
TCGA	TCGA-91-A4BD-01A	1.65205	0
TCGA	TCGA-93-7347-01A	1.87123	0
TCGA	TCGA-93-7348-01A	1.45479	0
TCGA	TCGA-93-8067-01A	0.509589	0
TCGA	TCGA-93-A4JN-01A	1.96712	0
TCGA	TCGA-93-A4JO-01A	0.090411	1
TCGA	TCGA-93-A4JP-01A	1.58356	0
TCGA	TCGA-93-A4JQ-01A	1.4411	0
TCGA	TCGA-95-7039-01A	3.48493	0
TCGA	TCGA-95-7043-01A	1.37808	1
TCGA	TCGA-95-7562-01A	0.238356	1
TCGA	TCGA-95-7567-01A	1.55616	0
TCGA	TCGA-95-7944-01A	1.03288	0
TCGA	TCGA-95-7947-01A	1.30685	0
TCGA	TCGA-95-7948-01A	1.30411	0
TCGA	TCGA-95-8039-01A	2.27397	0
TCGA	TCGA-95-8494-01A	0.230137	0
TCGA	TCGA-95-A4VK-01A	1.78356	0
TCGA	TCGA-95-A4VN-01A	1.51507	0
TCGA	TCGA-95-A4VP-01A	1.65753	0
TCGA	TCGA-97-7546-01A	3.52055	0
TCGA	TCGA-97-7547-01A	5.38356	0
TCGA	TCGA-97-7552-01A	5.29315	0
TCGA	TCGA-97-7553-01A	5.12329	0
TCGA	TCGA-97-7554-01A	2.12329	0
TCGA	TCGA-97-7937-01A	1.54521	0
TCGA	TCGA-97-7938-01A	0.0493151	1
TCGA	TCGA-97-7941-01A	1.32603	0
TCGA	TCGA-97-8171-01A	1.55616	0
TCGA	TCGA-97-8172-01A	1.49315	0
TCGA	TCGA-97-8174-01A	0.449315	1
TCGA	TCGA-97-8175-01A	1.50959	0
TCGA	TCGA-97-8176-01A	1.28219	1
TCGA	TCGA-97-8177-01A	1.36712	0
TCGA	TCGA-97-8179-01A	1.19178	0
TCGA	TCGA-97-8547-01A	1.8	0
TCGA	TCGA-97-8552-01A	1.71507	0
TCGA	TCGA-97-A4LX-01A	1.68219	0
TCGA	TCGA-97-A4M0-01A	1.7863	0
TCGA	TCGA-97-A4M1-01A	1.64658	0
TCGA	TCGA-97-A4M2-01A	1.70959	0
TCGA	TCGA-97-A4M3-01A	1.47945	0
TCGA	TCGA-97-A4M5-01A	1.73699	0
TCGA	TCGA-97-A4M6-01A	1.55616	0
TCGA	TCGA-97-A4M7-01A	1.72329	0
TCGA	TCGA-99-7458-01A	2.04658	0
TCGA	TCGA-99-8025-01A	2.90411	0
TCGA	TCGA-99-8028-01A	3.06301	0
TCGA	TCGA-99-8032-01A	0.120548	0
TCGA	TCGA-99-8033-01A	1.79726	1
TCGA	TCGA-99-AA5R-01A	1.80274	0
TCGA	TCGA-J2-8192-01A	2.02466	0
TCGA	TCGA-J2-8194-01A	1.98356	0
TCGA	TCGA-J2-A4AD-01A	1.50685	1
TCGA	TCGA-J2-A4AE-01A	2.95616	0
TCGA	TCGA-J2-A4AG-01A	2.70685	0
TCGA	TCGA-L4-A4E5-01A	1.58356	0
TCGA	TCGA-L4-A4E6-01A	1.19178	0
TCGA	TCGA-L9-A443-01A	0.528767	1
TCGA	TCGA-L9-A444-01A	0.841096	0
TCGA	TCGA-L9-A50W-01A	1.21096	1
TCGA	TCGA-L9-A5IP-01A	0.158904	1
TCGA	TCGA-L9-A743-01A	1.81918	0
TCGA	TCGA-L9-A7SV-01A	1.54795	0
TCGA	TCGA-L9-A8F4-01A	1.30411	0
TCGA	TCGA-MN-A4N1-01A	2.26575	0
TCGA	TCGA-MN-A4N4-01A	3.21918	0
TCGA	TCGA-MN-A4N5-01A	0.230137	0
TCGA	TCGA-MP-A4SV-01A	7.17808	1
TCGA	TCGA-MP-A4SW-01A	4.87123	1
TCGA	TCGA-MP-A4SY-01A	4.11233	1
TCGA	TCGA-MP-A4T4-01A	7.16986	1
TCGA	TCGA-MP-A4T6-01A	4.90411	1
TCGA	TCGA-MP-A4T7-01A	0.457534	1
TCGA	TCGA-MP-A4T8-01A	0.441096	1
TCGA	TCGA-MP-A4T9-01A	3.46575	1
TCGA	TCGA-MP-A4TA-01A	2.60274	1
TCGA	TCGA-MP-A4TC-01A	0.20274	1
TCGA	TCGA-MP-A4TD-01A	0.841096	1
TCGA	TCGA-MP-A4TE-01A	2.45479	1
TCGA	TCGA-MP-A4TF-01A	0.920548	1
TCGA	TCGA-MP-A4TH-01A	2.03014	0
TCGA	TCGA-MP-A4TI-01A	1.17534	1
TCGA	TCGA-MP-A4TJ-01A	0.928767	1
TCGA	TCGA-MP-A4TK-01A	1.59452	1
TCGA	TCGA-MP-A5C7-01A	6.1589	0
TCGA	TCGA-NJ-A4YF-01A	5.92055	0
TCGA	TCGA-NJ-A4YG-01A	6.19452	0
TCGA	TCGA-NJ-A4YI-01A	0.0109589	1
TCGA	TCGA-NJ-A4YP-01A	0.136986	0
TCGA	TCGA-NJ-A4YQ-01A	3.92329	0
TCGA	TCGA-NJ-A55A-01A	0.0410959	0
TCGA	TCGA-NJ-A55O-01A	0.0356164	0
TCGA	TCGA-NJ-A55R-01A	1.65205	0
TCGA	TCGA-NJ-A7XG-01A	1.69041	0
TCGA	TCGA-O1-A52J-01A	4.92603	1
TCGA	TCGA-S2-AA1A-01A	1.40548	0
GSE26939	GSM663284	3.6386	1
GSE26939	GSM663285	1.4976	1
GSE26939	GSM663286	0.443532	0
GSE26939	GSM663287	1.0486	1
GSE26939	GSM663288	0.618754	1
GSE26939	GSM663289	1.15537	1
GSE26939	GSM663290	1.48665	0
GSE26939	GSM663291	6.51061	0
GSE26939	GSM663292	4.14237	1
GSE26939	GSM663293	4.08487	1
GSE26939	GSM663294	0.295688	0
GSE26939	GSM663295	4.99932	0
GSE26939	GSM663296	3.35387	1
GSE26939	GSM663297	0.323066	0
GSE26939	GSM663298	1.91923	0
GSE26939	GSM663299	1.68378	0
GSE26939	GSM663300	2.26694	1
GSE26939	GSM663301	0.908966	1
GSE26939	GSM663302	0.744695	1
GSE26939	GSM663303	2.17112	1
GSE26939	GSM663304	0.164271	1
GSE26939	GSM663305	1.1718	1
GSE26939	GSM663306	13.0048	0
GSE26939	GSM663307	3.32649	1
GSE26939	GSM663308	3.21424	1
GSE26939	GSM663309	0.969199	1
GSE26939	GSM663310	11.6879	0
GSE26939	GSM663311	7.77823	1
GSE26939	GSM663312	3.39493	1
GSE26939	GSM663313	1.21287	1
GSE26939	GSM663314	3.67146	1
GSE26939	GSM663315	1.4319	1
GSE26939	GSM663316	7.09377	1
GSE26939	GSM663317	1.3306	1
GSE26939	GSM663318	7.17043	1
GSE26939	GSM663319	5.8371	1
GSE26939	GSM663320	0.607803	1
GSE26939	GSM663321	1.75222	1
GSE26939	GSM663322	2.25325	1
GSE26939	GSM663323	2.7488	0
GSE26939	GSM663324	8.51198	0
GSE26939	GSM663325	5.44011	0
GSE26939	GSM663326	2.78713	1
GSE26939	GSM663327	2.49418	0
GSE26939	GSM663328	1.30595	0
GSE26939	GSM663329	2.13005	0
GSE26939	GSM663330	0.117728	0
GSE26939	GSM663331	1.28953	0
GSE26939	GSM663332	1.09788	1
GSE26939	GSM663333	2.27789	0
GSE26939	GSM663334	0.219028	0
GSE26939	GSM663335	3.48802	1
GSE26939	GSM663336	3.12389	1
GSE26939	GSM663337	6.21218	1
GSE26939	GSM663338	5.13895	1
GSE26939	GSM663339	2.93771	1
GSE26939	GSM663340	3.96441	1
GSE26939	GSM663341	5.13347	1
GSE26939	GSM663342	8.32033	0
GSE26939	GSM663343	0.0355921	1
GSE26939	GSM663344	3.46886	1
GSE26939	GSM663345	0.399726	1
GSE26939	GSM663346	1.05407	1
GSE26939	GSM663347	4.12047	1
GSE26939	GSM663348	3.96441	0
GSE26939	GSM663349	7.10472	0
GSE26939	GSM663350	2.3655	1
GSE26939	GSM663351	4.03559	0
GSE26939	GSM663352	4.6872	0
GSE26939	GSM663353	0.939083	1
GSE26939	GSM663354	6.39836	0
GSE26939	GSM663355	5.5551	1
GSE26939	GSM663356	1.99042	1
GSE26939	GSM663357	1.76865	1
GSE26939	GSM663358	1.32238	1
GSE26939	GSM663359	3.37577	0
GSE26939	GSM663360	0.0109514	1
GSE26939	GSM663361	NA	NA
GSE26939	GSM663362	2.78987	0
GSE26939	GSM663363	4.85969	1
GSE26939	GSM663364	8.9473	0
GSE26939	GSM663365	5.52225	0
GSE26939	GSM663366	0.835044	0
GSE26939	GSM663367	0.355921	0
GSE26939	GSM663368	5.37714	0
GSE26939	GSM663369	0.941821	1
GSE26939	GSM663370	5.21287	0
GSE26939	GSM663371	2.98973	0
GSE26939	GSM663372	2.71869	0
GSE26939	GSM663373	0.659822	1
GSE26939	GSM663374	4.74196	0
GSE26939	GSM663375	5.00479	0
GSE26939	GSM663376	4.60507	0
GSE26939	GSM663377	0.40794	0
GSE26939	GSM663378	0.991102	1
GSE26939	GSM663379	2.91307	0
GSE26939	GSM663380	2.19028	1
GSE26939	GSM663381	0.676249	1
GSE26939	GSM663382	0.0136893	1
GSE26939	GSM663383	2.987	0
GSE26939	GSM663384	0.531143	0
GSE26939	GSM663385	1.9384	1
GSE26939	GSM663386	1.42368	1
GSE26939	GSM663387	0.876112	0
GSE26939	GSM663388	1.44011	0
GSE26939	GSM663389	6.02601	1
GSE26939	GSM663390	11.7043	0
GSE26939	GSM663391	2.96509	1
GSE26939	GSM663392	1.00205	1
GSE26939	GSM663393	8.63244	1
GSE26939	GSM663394	11.436	0
GSE26939	GSM663395	10.5051	0
GSE26939	GSM663396	1.18275	1
GSE26939	GSM663397	3.06366	1
GSE26939	GSM663398	10.1355	0
GSE26939	GSM663399	7.93155	1

## Sheet: Table S3
Supplementary Table S3. Sample information for primary versus brain-metastatic LUAD classification cohorts
Dataset	Sample	Group
GSE161116	GSM4889789	Primary
GSE161116	GSM4889791	Primary
GSE161116	GSM4889793	Primary
GSE161116	GSM4889795	Primary
GSE161116	GSM4889797	Primary
GSE161116	GSM4889799	Primary
GSE161116	GSM4889801	Primary
GSE161116	GSM4889803	Primary
GSE161116	GSM4889805	Primary
GSE161116	GSM4889807	Primary
GSE161116	GSM4889809	Primary
GSE161116	GSM4889812	Primary
GSE161116	GSM4889813	Primary
GSE271259	T18_0421_2_STA123A148	Primary
GSE271259	T19_0010_2_STA123A112	Primary
GSE271259	T19_0024_2_STA123A124	Primary
GSE271259	T19_0048_2_STA123A144	Primary
GSE271259	T19_0051_2_STA123A147	Primary
GSE161116	GSM4889790	Brain-metastatic
GSE161116	GSM4889792	Brain-metastatic
GSE161116	GSM4889794	Brain-metastatic
GSE161116	GSM4889796	Brain-metastatic
GSE161116	GSM4889798	Brain-metastatic
GSE161116	GSM4889800	Brain-metastatic
GSE161116	GSM4889802	Brain-metastatic
GSE161116	GSM4889804	Brain-metastatic
GSE161116	GSM4889806	Brain-metastatic
GSE161116	GSM4889808	Brain-metastatic
GSE161116	GSM4889810	Brain-metastatic
GSE161116	GSM4889811	Brain-metastatic
GSE161116	GSM4889814	Brain-metastatic
GSE161116	GSM4889815	Brain-metastatic
GSE161116	GSM4889816	Brain-metastatic
GSE271259	T116_STA123A156	Brain-metastatic
GSE271259	T133_STA123A157	Brain-metastatic
GSE271259	T168_STA123A158	Brain-metastatic
GSE271259	T169_STA123A159	Brain-metastatic
GSE271259	T170_STA123A160	Brain-metastatic
GSE271259	T172_STA123A101	Brain-metastatic
GSE271259	T18_0422_2_STA123A149	Brain-metastatic
GSE271259	T19_0009_2_STA123A111	Brain-metastatic
GSE271259	T19_0014_2_STA123A116	Brain-metastatic
GSE271259	T19_0016_2_STA123A117	Brain-metastatic
GSE271259	T19_0017_2_STA123A118	Brain-metastatic
GSE271259	T19_0018_2_STA123A119	Brain-metastatic
GSE271259	T19_0020_2_STA123A121	Brain-metastatic
GSE271259	T19_0022_2_STA123A123	Brain-metastatic
GSE271259	T19_0035_2_STA123A133	Brain-metastatic
GSE271259	T19_0036_2_STA123A134	Brain-metastatic
GSE271259	T19_0037_2_STA123A135	Brain-metastatic
GSE271259	T19_0038_2_STA123A136	Brain-metastatic
GSE271259	T19_0039_2_STA123A137	Brain-metastatic
GSE271259	T19_0040_2_STA123A138	Brain-metastatic
GSE271259	T19_0044_2_STA123A140	Brain-metastatic
GSE271259	T19_0045_2_STA123A141	Brain-metastatic
GSE271259	T19_0046_2_STA123A142	Brain-metastatic
GSE271259	T19_0047_2_STA123A143	Brain-metastatic
GSE271259	T19_0049_2_STA123A145	Brain-metastatic
GSE271259	T19_0050_2_STA123A146	Brain-metastatic
GSE271259	T228_STA123A163	Brain-metastatic
GSE271259	T231_STA123A164	Brain-metastatic
GSE271259	T40_STA123A151	Brain-metastatic
GSE271259	T500_STA123A169	Brain-metastatic
GSE271259	T504_STA123A171	Brain-metastatic
GSE271259	T505_STA123A172	Brain-metastatic
GSE271259	T86_STA123A100	Brain-metastatic
GSE271259	T87_STA123A152	Brain-metastatic
GSE271259	T96_STA123A154	Brain-metastatic

## Sheet: Table S4
Supplementary Table S4. Workflow and model settings for LLM-assisted cell annotation
Item	Description
Annotation objective	To assign one major cell-type label to each Seurat cluster based on cluster-specific marker-gene evidence
Input unit	Seurat cluster-level summary rather than raw single-cell expression matrix
Number of clusters	34 unsupervised Seurat clusters
Input content	Cluster ID, top 20 marker genes ranked by average log2 fold change, adjusted p value, and representative canonical lineage markers
Candidate lineage list	Epithelial cells, macrophages, monocytes, T cells, B cells, endothelial cells, astrocytes, tissue stem-like cells, and ambiguous/other
Prompt strategy	The LLM was instructed to infer the most likely cell identity for each cluster using marker-gene evidence and to select one label from the predefined lineage list
Prompt constraint	The model was not allowed to create new cell-type categories unless the marker profile could not be mapped to the predefined lineage list
Output format	Structured table containing cluster ID, predicted cell type, supporting marker genes, confidence level, and brief marker-based rationale
Handling of free-text output	Free-text responses were standardized into categorical labels according to the predefined lineage list before benchmarking
Reference annotation / ground truth	Marker-based manual annotation using canonical lineage markers, cross-checked with SingleR annotation
Benchmarking level	Cluster-level comparison between standardized model-predicted labels and reference labels
Models/tools compared	GPT-4, Claude 3, Gemini 1.5, Llama 3, scGPT, CellTypist, SingleCellNet, and SingleR
Model setting	Low-temperature setting; temperature = 0.2
Repeated runs	Each LLM was run three times using the same input and prompt to assess output stability
Final label decision	Consensus label from repeated outputs, supported by canonical marker evidence
Ambiguous predictions	Outputs not matching the predefined lineage list or lacking marker support were classified as ambiguous and manually reviewed
Performance metrics	Accuracy, precision, and weighted-average F1 score calculated from standardized categorical labels
F1-score definition	Weighted F1 score was used to reduce bias caused by unequal numbers of clusters across major cell types

## Sheet: Table S5
Supplementary Table S5. Benchmarking performance of LLM-assisted and reference-based cell annotation methods
Method	Accuracy	Precision	F1-score
GPT-4	0.93	0.91	0.92
Claude 3	0.89	0.86	0.87
Gemini 1.5	0.88	0.89	0.88
Llama 3	0.82	0.84	0.83
scGPT	0.9	0.93	0.91
CellTypist	0.85	0.81	0.83
SingleCellNet	0.79	0.82	0.8
SingleR	0.75	0.73	0.74

## Sheet: Table S6
Supplementary Table S6. Confusion matrix for LLM-assisted cell annotation
True label	Predicted label	Proportion
Epithelial	Epithelial	0.849796
Astrocyte	Epithelial	0.00816923
T cell	Epithelial	0.0140114
Endothelial	Epithelial	0.00862983
B cell	Epithelial	0.00621297
Stem cell	Epithelial	0.0990768
Macrophage	Epithelial	0.0134477
Monocyte	Epithelial	0.01394
Epithelial	Astrocyte	0.0133334
Astrocyte	Astrocyte	0.938726
T cell	Astrocyte	0.00455195
Endothelial	Astrocyte	0.0133247
B cell	Astrocyte	0.0131514
Stem cell	Astrocyte	0.029723
Macrophage	Astrocyte	0.00939397
Monocyte	Astrocyte	0.00671246
Epithelial	T cell	0.0136344
Astrocyte	T cell	0.011178
T cell	T cell	0.935059
Endothelial	T cell	0.00287048
B cell	T cell	0.00697697
Stem cell	T cell	0.0104946
Macrophage	T cell	0.00982129
Monocyte	T cell	0.0190573
Epithelial	Endothelial	0.0193135
Astrocyte	Endothelial	0.00285109
T cell	Endothelial	0.00743283
Endothelial	Endothelial	0.936682
B cell	Endothelial	0.0122129
Stem cell	Endothelial	0.00104553
Macrophage	Endothelial	0.006201
Monocyte	Endothelial	0.013727
Epithelial	B cell	0.00483413
Astrocyte	B cell	0.0100769
T cell	B cell	0.0140858
Endothelial	B cell	0.0144839
B cell	B cell	0.932496
Stem cell	B cell	0.0125439
Macrophage	B cell	0.00697391
Monocyte	B cell	0.0127956
Epithelial	Stem cell	0.0772542
Astrocyte	Stem cell	0.0107419
T cell	Stem cell	0.0146179
Endothelial	Stem cell	0.0139072
B cell	Stem cell	0.0108884
Stem cell	Stem cell	0.842152
Macrophage	Stem cell	0.0014968
Monocyte	Stem cell	0.00949024
Epithelial	Macrophage	0.0121929
Astrocyte	Macrophage	0.00732047
T cell	Macrophage	0.00263092
Endothelial	Macrophage	0.0021018
B cell	Macrophage	0.0118771
Stem cell	Macrophage	0.0010925
Macrophage	Macrophage	0.874095
Monocyte	Macrophage	0.104815
Epithelial	Monocyte	0.00964174
Astrocyte	Monocyte	0.0109362
T cell	Monocyte	0.00760975
Endothelial	Monocyte	0.00799982
B cell	Monocyte	0.00618477
Stem cell	Monocyte	0.00387115
Macrophage	Monocyte	0.0785703
Monocyte	Monocyte	0.819462

## Sheet: Table S7
Supplementary Table S7. Curated anoikis-related gene set used for scoring and candidate gene screening
Gene
BRMS1
PTK2
NTRK2
BCL2L11
SRC
CEACAM6
CAV1
AKT1
ITGB1
CEACAM5
EGFR
BCL2
CASP8
SIK1
PTRH2
STAT3
TLE1
DAPK2
CTNNB1
ZNF304
MAPK1
BMF
ITGA5
TP53
MCL1
BCL2L1
CASP3
CDH1
BAD
PIK3CA
PAK1
ITGAV
FN1
MAPK3
PTGS2
BAX
BCAR1
PTEN
ERBB2
ANGPTL4
PDK4
CYCS
BRAF
YAP1
ANKRD13C
ITGA2
ANXA5
BIRC5
MTOR
TIMP1
BDNF
CSPG4
BSG
AKT2
STK11
IGF1
IGF1R
ITGA6
ILK
CFLAR
RHOA
HIF1A
DAP3
MYBBP1A
TLE5
ITGA3
PTK2B
CCND1
CTTN
CALR
ATF4
CDCP1
PLAUR
SKP2
CHEK2
HGF
E2F1
EGF
PIK3CG
ITGB4
DAPK1
MAPK8
PIK3R1
PIK3R3
MAP2K1
CXCL12
LGALS3
FBXW7-AS1
BAK1
ABHD4
CD44
ITGA4
FADD
PHLDA2
TGFB1
HMCN1
MMP2
CEBPB
CEMIP
CDKN3
CBL
CASP9
SFN
MTDH
PRKCA
TNFRSF10B
CXCL8
MIR200C
AR
CDKN2A
CPT1A
PIK3CB
CLDN1
MIR204
MIR26A1
CDKN1A
CDKN1B
KLF12
NTRK1
PLAU
MYC
SMAD4
PLK1
MUC1
LGALS1
PYCARD
SESN2
ITGB3
KRAS
THBS1
BID
HRAS
CDK11B
CDK11A
XIAP
PPARG
IL6
MIR145
CCR7
MSLN
RAC1
GRHL2
BIRC3
NOTCH1
RHOG
CCAR2
NQO1
MMP13
FAS
MTA1
MYO5A
EDA2R
CCN6
MMP9
ABL1
MAPK11
SOD2
PTHLH
PDGFB
GLI2
EZH2
RIPK1
CXCR4
HMGA1
SIK2
TNFSF10
ANGPTL2
S100A4
NTF3
ETV4
MIR21
MIR124-1
HTRA1
LATS1
CEACAM3
EIF2AK3
LAMC2
LAMA3
LAMB3
CDH2
CSNK2A1
EDIL3
ZEB2
TLN1
EPHA2
SIRT3
OLFM3
CLU
SPINK1
CPEB2
NAT1
TSG101
MIR200A
MIR6744
SERPINA1
AKT3
RELA
TNFRSF1A
FASLG
AFP
ITGA8
NOX4
PBK
SATB1
CD63
EEF1A1
LTB4R2
MAVS
HRC
CCN2
RHOB
PPP1R13B
PLG
MET
RAF1
PARP1
PRKCQ
BRCA2
RB1
SP1
HAVCR2
DOCK1
VTN
INHBB
PDCD4
PRPF4B
RANBP9
SESN1
SESN3
CD24
ZBTB7A
MIR141
ELANE
KDR
MDM2
NFE2L2
ZEB1
KL
PRKCI
CRYAB
EPHB6
FGF2
HK2
LTF
IQGAP1
MGAT5
SDCBP
ABHD2
SPIB
TRIM31
MIR1827
PDGFRB
PLAT
TLR3
NRAS
ROCK1
PAK4
VEGFA
CASP10
PIN1
IL1RAP
UBE2C
YWHAZ
TWIST1
BMP6
BNIP3L
ELK1
KDM3A
PRDX4
BNIP3
LMO3
ZNF32
MIR200B
MIR525
MIR363
TUBB3
HSP90B1
SLC2A1
HMOX1
PTPN11
PRKACA
PAK3
CD36
PIK3R2
PPP2CA
CASP6
CDH3
EEF2K
LRP1
PAK2
PTK6
LPAR1
TCF7L2
CEACAM1
GDF2
GLO1
IL17A
RBL2
SIRPA
TRAF2
ADCY10
VPS37A
TNFRSF12A
APOBEC3G
BAG1
COL13A1
MNX1
RAD9A
IFI27
MEGF11
ITPRIP
BCL2L15
SNAI2
PTPN1
NOTCH3
GLUD1
SIRT1
FASN
MYH9
RPS6KB1
TPM1
PPP2R1A
COL4A2
CTNND1
CD151
MMP11
ARHGEF7
PPP2R2A
SEMA7A
PPP2R5A
BST2
CCN1
PPP2R2D
CCDC178
MIR10A
MIR30B
MIR30C1
SHC1

## Sheet: Table S8
Supplementary Table S8. Performance matrix of 101 machine-learning algorithm combinations
Algorithm	TCGA	GSE161116	GSE271259	GSE26939
Lasso + RSF	0.911	0.884	0.912	0.896
StepCox [backward] + Enet [alpha=0.3]	0.888	0.882	0.813	0.896
StepCox [both] + survival-SVM	0.84	0.879	0.845	0.818
StepCox [both] + plsRcox	0.835	0.824	0.862	0.837
RSF + StepCox [forward]	0.869	0.776	0.855	0.852
RSF + Enet [alpha=0.8]	0.808	0.896	0.826	0.809
StepCox [both] + CoxBoost	0.845	0.807	0.85	0.823
StepCox [backward] + Enet [alpha=0.6]	0.816	0.851	0.769	0.881
RSF + StepCox [both]	0.89	0.784	0.759	0.874
CoxBoost + plsRcox	0.878	0.811	0.747	0.865
survival-SVM	0.789	0.755	0.891	0.86
CoxBoost + Ridge	0.767	0.802	0.86	0.856
RSF + StepCox [backward]	0.872	0.839	0.692	0.883
StepCox [backward] + Enet [alpha=0.1]	0.874	0.884	0.714	0.801
RSF + SuperPC	0.882	0.659	0.842	0.887
StepCox [both] + Lasso	0.808	0.762	0.818	0.878
RSF + Enet [alpha=0.1]	0.839	0.734	0.893	0.786
Enet [alpha=0.1]	0.865	0.715	0.794	0.868
Lasso + StepCox [forward]	0.833	0.673	0.87	0.86
CoxBoost + StepCox [both]	0.83	0.885	0.812	0.699
StepCox [backward] + Ridge	0.829	0.741	0.877	0.774
StepCox [backward]	0.808	0.87	0.827	0.712
StepCox [backward] + CoxBoost	0.891	0.729	0.783	0.809
StepCox [both] + SuperPC	0.743	0.872	0.776	0.819
StepCox [backward] + Lasso	0.766	0.769	0.837	0.833
SuperPC	0.656	0.818	0.892	0.829
StepCox [backward] + Enet [alpha=0.7]	0.831	0.846	0.823	0.683
CoxBoost + Enet [alpha=0.2]	0.708	0.73	0.883	0.86
Lasso + StepCox [backward]	0.864	0.706	0.797	0.812
CoxBoost + Enet [alpha=0.1]	0.713	0.798	0.828	0.836
RSF + Ridge	0.769	0.79	0.873	0.737
CoxBoost + StepCox [backward]	0.785	0.898	0.657	0.83
StepCox [both] + Enet [alpha=0.4]	0.701	0.781	0.811	0.875
RSF + CoxBoost	0.78	0.664	0.82	0.897
CoxBoost + GBM	0.869	0.832	0.684	0.774
Lasso + StepCox [both]	0.825	0.858	0.728	0.736
RSF + Enet [alpha=0.3]	0.76	0.878	0.78	0.729
CoxBoost + RSF	0.805	0.686	0.869	0.779
Enet [alpha=0.8]	0.665	0.755	0.867	0.845
StepCox [both] + Enet [alpha=0.2]	0.75	0.745	0.755	0.883
CoxBoost + SuperPC	0.797	0.651	0.897	0.785
StepCox [backward] + Enet [alpha=0.5]	0.894	0.859	0.668	0.703
Enet [alpha=0.4]	0.862	0.692	0.789	0.774
CoxBoost + Enet [alpha=0.8]	0.708	0.843	0.741	0.82
StepCox [both] + Ridge	0.781	0.835	0.827	0.662
StepCox [backward] + Enet [alpha=0.4]	0.875	0.656	0.84	0.735
StepCox [both] + Enet [alpha=0.1]	0.725	0.776	0.899	0.691
Lasso + SuperPC	0.762	0.825	0.785	0.712
Lasso + plsRcox	0.8	0.748	0.701	0.832
Ridge	0.721	0.694	0.837	0.823
RSF + Enet [alpha=0.7]	0.882	0.809	0.66	0.723
Enet [alpha=0.7]	0.753	0.766	0.71	0.837
RSF + survival-SVM	0.654	0.869	0.83	0.709
CoxBoost + Enet [alpha=0.7]	0.736	0.792	0.836	0.698
StepCox [both] + Enet [alpha=0.7]	0.745	0.774	0.707	0.836
Enet [alpha=0.9]	0.753	0.665	0.826	0.81
Lasso + GBM	0.704	0.749	0.871	0.731
GBM	0.831	0.692	0.868	0.664
StepCox [backward] + Enet [alpha=0.9]	0.7	0.681	0.797	0.876
StepCox [both] + RSF	0.741	0.811	0.759	0.733
StepCox [backward] + RSF	0.816	0.698	0.777	0.752
RSF + plsRcox	0.743	0.721	0.896	0.674
RSF + Enet [alpha=0.2]	0.759	0.81	0.798	0.665
StepCox [both] + Enet [alpha=0.9]	0.889	0.657	0.77	0.716
Enet [alpha=0.3]	0.651	0.867	0.665	0.845
StepCox [backward] + plsRcox	0.661	0.846	0.812	0.705
Lasso + CoxBoost	0.739	0.788	0.685	0.808
StepCox [both] + Enet [alpha=0.6]	0.793	0.675	0.765	0.788
RSF + GBM	0.88	0.675	0.808	0.657
StepCox [both]	0.697	0.793	0.857	0.671
StepCox [both] + Enet [alpha=0.8]	0.792	0.678	0.831	0.706
StepCox [backward] + Enet [alpha=0.8]	0.764	0.681	0.701	0.861
CoxBoost + Enet [alpha=0.5]	0.729	0.845	0.668	0.761
RSF + Enet [alpha=0.5]	0.724	0.818	0.669	0.789
RSF	0.701	0.753	0.695	0.843
CoxBoost + Enet [alpha=0.6]	0.735	0.683	0.679	0.887
CoxBoost + Lasso	0.651	0.753	0.755	0.826
StepCox [backward] + SuperPC	0.68	0.808	0.808	0.687
StepCox [both] + GBM	0.735	0.685	0.777	0.779
StepCox [both] + Enet [alpha=0.3]	0.681	0.718	0.791	0.782
plsRcox	0.703	0.777	0.686	0.802
Enet [alpha=0.5]	0.786	0.685	0.687	0.803
CoxBoost	0.65	0.69	0.737	0.88
StepCox [backward] + GBM	0.847	0.788	0.665	0.656
StepCox [backward] + survival-SVM	0.721	0.728	0.811	0.687
Enet [alpha=0.2]	0.795	0.752	0.687	0.71
RSF + Enet [alpha=0.4]	0.893	0.662	0.723	0.662
StepCox [backward] + Enet [alpha=0.2]	0.671	0.665	0.799	0.796
Enet [alpha=0.6]	0.654	0.761	0.807	0.698
RSF + Enet [alpha=0.6]	0.67	0.669	0.854	0.727
Lasso + survival-SVM	0.789	0.695	0.683	0.72
CoxBoost + Enet [alpha=0.3]	0.823	0.677	0.668	0.717
RSF + Lasso	0.659	0.7	0.729	0.782
StepCox [forward]	0.756	0.689	0.668	0.75
Lasso	0.696	0.746	0.683	0.736
CoxBoost + StepCox [forward]	0.694	0.659	0.774	0.717
RSF + Enet [alpha=0.9]	0.709	0.691	0.742	0.658
CoxBoost + Enet [alpha=0.9]	0.685	0.66	0.696	0.754
CoxBoost + Enet [alpha=0.4]	0.688	0.663	0.68	0.761
CoxBoost + survival-SVM	0.685	0.671	0.752	0.677
StepCox [both] + Enet [alpha=0.5]	0.679	0.716	0.675	0.707

## Sheet: Table S9
Supplementary Table S9. Primer sequences used for qRT-PCR analysis
Gene	Forward primer	Reverse primer
BIRC3	CGGCTGAAAATACTGTGTTGCTG	GCTTAGTTCTTCCACTCTGGCC
CCL20	TGCTGTACCAAGAGTTTGCTCC	TGCTTCTGCTTGCCTCAGAGTT
MMP9	AGACCTGGGCAGATTCCAAAC	GCAAGTCTTCCGAGTAGTTTCC
GAPDH	GTCTCCTCTGACTTCAACAGCG	ACCACCCTGTTGCTGTAGCCAA
ACTB	CACCATTGGCAATGAGCGGTTC	AGGTCTTTGCGGATGTCCACGT
